# Supplementary material for: Efficacy and safety of Puerarin injection on acute heart failure: A systematic review and meta-analysis
Source: Front Cardiovasc Med. 2022 Jul 25;9:934598. doi: 10.3389/fcvm.2022.934598 (PMC9357890; doi:10.3389/fcvm.2022.934598)
Supplement: Supplementary file 4 [file Table_1.xlsx]

## Sheet: Sheet1
Total effective rate
Study	Diseases	n1	Experimental	n2	Control
Fang Xu(2017)	AHF	29	33	29	21
Jie Xiong(2016)	AHF	25	45	25	15
Qiaoyun Li(2014)	AHF	28	28	28	22
Yanli Ma(2018)	AHF	38	40	38	31
Youming Zhang(2016)	AHF	27	34	27	19
Zhiguang Zheng(2012)	AHF	35	42	35	24
LVEF	Experimental			Control
Study	mean	SD	n1	mean	SD	n2
Fang Xu(2017)	46.59	5.41	33	39.89	4.98	33
Heilong Wang(2015)	48	0.9	50	37.1	1.2	50
Jie Xiong(2016)	43.87	7.21	45	39.56	9.21	45
Qiaoyun Li(2014)	47.5	5.8	29	36.4	6.1	29
Shijie Wu(2019)	45.2	4.7	34	38.3	5.11	34
Youming Zhang(2016)	38.4	3.3	34	36.7	2.9	34
Zhiguang Zheng(2012)	38.5	3.1	42	36.8	2.8	42
LVEDD	Experimental			Control
Study	mean	SD	n1	mean	SD	n2
Jie Xiong(2016)	64.5	3.4	45	59.9	7.8	45
Youming Zhang(2016)	64.3	5.6	34	64	5.1	34
Zhiguang Zheng(2012)	64.1	5.8	42	63.9	5.2	42
IVRT	Experimental			Control
Study	mean	SD	n1	mean	SD	n2
Youming Zhang(2016)	88.4	4.4	34	95.1	5.5	34
Zhiguang Zheng(2012)	88.5	4.2	42	95.2	5.4	42
Peak E	Experimental			Control
Study	mean	SD	n1	mean	SD	n2
Youming Zhang(2016)	61.5	7.1	34	53.9	5.1	34
Zhiguang Zheng(2012)	61.3	7.2	42	53.8	5.1	42
Peak A	Experimental			Control
Study	mean	SD	n1	mean	SD	n2
Youming Zhang(2016)	58.1	0.08	34	62.5	1.8	34
Zhiguang Zheng(2012)	58.2	0.9	42	62.6	1.6	42								0.3	0.8	0.3
	Experimental			Control										0.4	0.8	0.2
SV	mean	SD	n1	mean	SD	n2
Fang Xu(2017)	76.5	7.9	33	67.8	6.6	33
Jie Xiong(2016)	86.7	15.7	45	80.7	12.7	45
Adverse effect
Study	Diseases	Experimental	n1	Control	n2
Fang Xu(2017)	AHF	0	33	0	33
Jie Xiong(2016)	AHF	4	45	2	45
Yanli Ma(2018)	AHF	7	40	8	40
Zhiguang Zheng(2012)	AHF	7	42	5	42
Youming Zhang(2016)	AHF	4	34	4	34
